# Supplementary material for: Modelling the species jump: towards assessing the risk of human infection from novel avian influenzas
Source: R Soc Open Sci. 2015 Sep 9;2(9):150173. doi: 10.1098/rsos.150173 (PMC4593676; doi:10.1098/rsos.150173)
Supplement: FLURISK H5N1 virus analysis.xls - characterisation of matched H5N1 isolates [file rsos150173supp2.xls]

## Sheet: Sheet1
		Clade	Receptor Preference	Presence of known mutations	Reassortment within virus**	Stalk deletion within NA	Phylogenetic relatedness of HA to HA of strains circulating in humans	GenBank accession #'s	Reference
1	A/pigeon/Thailand/VSMU-7-NPT/04	1	2	2	1	2	1	AB576199 to AB576206	Hayashi et al 2011
2	A/chicken/Cambodia/7/04	1	2	only HA available	only HA available	only HA available	1	HA only; EF473068
3	A/chicken/Gansu/44/04	9	2	1	1	2	1	HM172124, HM172075, HM172187, HM172228, HM172286, HM172313, HM172388, HM172456	Li et al 2010
4	A/chicken/Guangdong/191/04	2.3.1	2	1	1	2	1	AY737285-AY737292	Wan et al 2005
6	A/chicken/Kalasin/NIAH316/04	1	2	1	1	2	1	AB450550, AB450596, AB450580, AB456502, AB450518, AB450534, AB450626, AB450642	Uchida et al 2008
7	A/chicken/Kohn Kaen/NIAH330/04	1	2	1	1	2	1	AB450552, AB450598, AB450581, AB450535, AB450519, AB450503, AB450643, AB450627	Uchida et al 2008
8	A/chicken/Laos/7191/04	1	2	only HA/NA/M available	only HA/NA/M available	2	1	HA, NA and M only; EF541450, EF541476, EF541413	WHO 2005
9	A/chicken/Loei/NIAH2373/04	1	2	only HA/NA available	only HA/NAavailable	2	1	HA and NA only; AB450603, AB450557	Uchida et al 2008
10	A/chicken/Narathiwat/NIAH1703/04	1	2	1	1	2	1	AB450556, AB450583, AB450521, AB450537, AB450505, AB450602, AB450629, AB450645	Uchida et al 2008
11	A/chicken/Samutprakan/NIAH6604/04	1	2	only HA/NA available	only HA/NAavailable	2	1	HA and NA only; AB450558, AB450604	Uchida et al 2008
12	A/chicken/Suphanburi/1/04	1	2	1	1	2	1	AB440324, AB440327, AB440330, AB440332, AB440336, AB440339, AB440341, AB440344	Saito et al 2009
16	A/chicken/Thailand/73/04	1	2	1	1	2	1	AY651381, AY651492, AY651327, AY651438, AY651546, AY651658, AY651712, AY651604	Uchida et al 2008
17	A/dog/Thailand/KU-08/04	1	2	2	1	2	1	DQ530170 to DQ530177	Amonsin et al 2007
18	A/duck/Hunan/69/04	2.3.3	2	1	1	2	1	HM172098, HM172155, HM172209, HM172229, HM172325, HM172307, HM172422, HM172384	Li et al 2010
19	A/goose/Cambodia/28/04	1	2	only HA/NA/M available	only HA/NA/M available	2	1	HA, NA and M only; EF473070, EF473071, EF473072	WHO 2005
20	A/Thailand/Prachinburi/6231/04	1	2	only HA/NA/M available	only HA/NA/M available	2	1	HA, NA and M only; EF541444, EF512562, EF541392	WHO 2005
21	A/Thailand/1(Kan-1)/04	1	2	2	1	2	1	CY111595-CY111602	Uchida et al 2008, Puthavathana et al 2005
22	A/Thailand/2(SP-33)/04	1	2	2	1	2	1	AY555153, AY55152, AY627893-AY627898	Uchida et al 2008, Puthavathana et al 2005
23	A/Thailand/SP83/04	1	2	1	1	2	1	EF541445, EF541472, EF541410, EF456776, EF467804, EF467815, EF467816, EF541451	Uchida et al 2008, Maines et al 2005, Puthavathana et al 2005
24	A/Thailand/SP-528/04	1	2	only HA/NA available	only HA/NA available	2	1	HA and NA only; AY626143, AY577316	Uchida et al 2008, Puthavathana et al 2005
25	A/Thailand/5(KK-494)/04	1	2	2	1	2	1	AY627885-AY627892	Uchida et al 2008, Puthavathana et al 2005
26	A/Thailand/Chaiyaphum/622/04	1	2	only HA/NA/M available	only HA/NA/M available	2	1	HA, NA and M only; EF541417, EF541447, EF541473	Uchida et al 2008, WHO 2005
27	A/Thailand/Kamphaengphet-Nontaburi/04	1	2	only HA/NA available	only HA/NA available	2	1	NA and HA only AY786078; AY786079	Auewarakul,P., unpublished
28	A/Viet nam/CL01/04	1	2	2	1	2	1	DQ492894, DQ492980, DQ493068, DQ493156, DQ493244, DQ493332, DQ493418, DQ497719	Smith et al, 2006, Virology 350 (2), 258-268
29	A/Viet nam/CL100/04	1	2	2	1	2	1	DQ492898, DQ492986, DQ493074, DQ493162, DQ493250, DQ493337, DQ493424, DQ497725	Smith et al, 2006, Virology 350 (2), 258-268
30	A/Viet nam/CL17/04	1	2	1	1	2	1	DQ492982, DQ493070, DQ493158, DQ493246, DQ493333, DQ493420, DQ497721, DQ492898	Smith et al, 2006, Virology 350 (2), 258-268
31	A/Viet nam/CL20/04	1	2	2	1	2	1	DQ493071, DQ493159, DQ493247, DQ493334, DQ493421, DQ497722, DQ789076, DQ492983	Smith et al, 2006, Virology 350 (2), 258-268 ; de Jong et al Nature Med 2006 (for PB2 info)
32	A/Viet nam/CL26/04	1	2	2	1	2	1	DQ492896, DQ492984, DQ493072, DQ493160, DQ493248, DQ493335, DQ493422, DQ497723	Smith et al, 2006, Virology 350 (2), 258-268
33	A/Viet nam/CL36/04	1	2	2	1	2	1	DQ492897, DQ492985, DQ493073, DQ493161, DQ493249, DQ493336, DQ493423, DQ497724	Smith et al, 2006, Virology 350 (2), 258-268
34	A/Vietnam/HN30263IIIM3/04	1	2	2	1	2	1	HM114518-HM114525	Le et al 2010
35	A/Vietnam/UT30259/04	1	2	2	1	2	1	HM114510-HM114517	Le et al 2010
36	A/Vietnam/UT3047III/04	1	2	2	1	2	1	HM114484-HM114501	Le et al 2010
37	A/Vietnam/UT3062/04	1	2	2	1	2	1	HM114502-HM114509	Le et al 2010
	isolates in light grey = incomplete genome available
