# Supplementary material for: Modelling the species jump: towards assessing the risk of human infection from novel avian influenzas
Source: R Soc Open Sci. 2015 Sep 9;2(9):150173. doi: 10.1098/rsos.150173 (PMC4593676; doi:10.1098/rsos.150173)
Supplement: H7N9 linkages.xls - example of matching process between Empres-i metadata and genetic sequencing reference numbers. [file rsos150173supp3.xlsx]

## Sheet: all links
EMPRES-i ID		Locality name	Latitude	Longitude	Admin 1	Genetic DB ID	OFL_SEQUENCE_ID	NAME	TYPE	PASSAGE	COLLECT_DATE	HOST	LOCATION	ORIGINATING/SUBMITTING LABORATORY	AUTHORS
175698		Sanniao Wholesale Market, Dongguan City	23.020614	113.751372	Guangdong Sheng	OFL_ISL_78845	HA: OFL340098 / NA: OFL340100 / MP: OFL340101 / NP: OFL340099 / NS: OFL340102 / PA: OFL340097 / PB1: OFL340096 / PB2: OFL340095	A/chicken/Guangdong/SD641/2013	A / H7N9	E1	2013-05-03	Gallus gallus	China / Guangdong Sheng	National Avian Influenza Reference Laboratory, Harbin Veterinary Research Institute, 427 Maduan Street, Harbin, Heilongjiang 150001, China	Zhang,Q., Shi,J., Deng,G., Guo,J., Zeng,X., He,X., Kong,H., Gu,C., Li,X., Liu,J., Wang,G., Chen,Y., Liu,L., Liang,L., Li,Y., Fan,J., Wang,J., Li,W., Guan,L., Li,Q., Yang,H., Chen,P., Jiang,L., Guan,Y., Xin,X., Jiang,Y., Tian,G., Wang,X., Qiao,C., Li,C., Bu,Z. and Chen,H.
175697		Xiangtangzhen, Nanchang County, Nanchang City	28.430933	115.969881	Jiangxi Sheng	OFL_ISL_78850	HA: OFL340138 / NA: OFL340140 / MP: OFL340141 / NP: OFL340139 / NS: OFL340142 / PA: OFL340137 / PB1: OFL340136 / PB2: OFL340135	A/chicken/Jiangxi/SD001/2013	A / H7N9	E1	2013-05-03	Gallus gallus	China / Jiangxi Sheng	National Avian Influenza Reference Laboratory, Harbin Veterinary Research Institute, 427 Maduan Street, Harbin, Heilongjiang 150001, China	Zhang,Q., Shi,J., Deng,G., Guo,J., Zeng,X., He,X., Kong,H., Gu,C., Li,X., Liu,J., Wang,G., Chen,Y., Liu,L., Liang,L., Li,Y., Fan,J., Wang,J., Li,W., Guan,L., Li,Q., Yang,H., Chen,P., Jiang,L., Guan,Y., Xin,X., Jiang,Y., Tian,G., Wang,X., Qiao,C., Li,C., Bu,Z. and Chen,H.
175546		Chi’an market	29.14	120.04	Zhejiang Sheng	OFL_ISL_78861	HA: OFL340226 / NA: OFL340228 / MP: OFL340229 / NP: OFL340227 / NS: OFL340230 / PA: OFL340225 / PB1: OFL340224 / PB2: OFL340223	A/chicken/Zhejiang/SD007/2013	A / H7N9	E1	2013-04-22	Gallus gallus	China / Zhejiang Sheng	National Avian Influenza Reference Laboratory, Harbin Veterinary Research Institute, 427 Maduan Street, Harbin, Heilongjiang 150001, China	Zhang,Q., Shi,J., Deng,G., Guo,J., Zeng,X., He,X., Kong,H., Gu,C., Li,X., Liu,J., Wang,G., Chen,Y., Liu,L., Liang,L., Li,Y., Fan,J., Wang,J., Li,W., Guan,L., Li,Q., Yang,H., Chen,P., Jiang,L., Guan,Y., Xin,X., Jiang,Y., Tian,G., Wang,X., Qiao,C., Li,C., Bu,Z. and Chen,H.
175339		Huishangcheng live birdmarket	31.82	117.22	Anhui Sheng	OFL_ISL_78864	HA: OFL340250 / NA: OFL340252 / MP: OFL340253 / NP: OFL340251 / NS: OFL340254 / PA: OFL340249 / PB1: OFL340248 / PB2: OFL340247	A/duck/Anhui/SC702/2013	A / H7N9	E1	2013-04-16	Anas sp.	China / Anhui Sheng	National Avian Influenza Reference Laboratory, Harbin Veterinary Research Institute, 427 Maduan Street, Harbin, Heilongjiang 150001, China	Zhang,Q., Shi,J., Deng,G., Guo,J., Zeng,X., He,X., Kong,H., Gu,C., Li,X., Liu,J., Wang,G., Chen,Y., Liu,L., Liang,L., Li,Y., Fan,J., Wang,J., Li,W., Guan,L., Li,Q., Yang,H., Chen,P., Jiang,L., Guan,Y., Xin,X., Jiang,Y., Tian,G., Wang,X., Qiao,C., Li,C., Bu,Z. and Chen,H.
175340		Zhebei live bird market	30.89	120.08	Zhejiang Sheng	OFL_ISL_78865	HA: OFL340258 / NA: OFL340260 / MP: OFL340261 / NP: OFL340259 / NS: OFL340262 / PA: OFL340257 / PB1: OFL340256 / PB2: OFL340255	A/duck/Zhejiang/SC410/2013	A / H7N9	E1	2013-04-16	Anas sp.	China / Zhejiang Sheng	National Avian Influenza Reference Laboratory, Harbin Veterinary Research Institute, 427 Maduan Street, Harbin, Heilongjiang 150001, China	Zhang,Q., Shi,J., Deng,G., Guo,J., Zeng,X., He,X., Kong,H., Gu,C., Li,X., Liu,J., Wang,G., Chen,Y., Liu,L., Liang,L., Li,Y., Fan,J., Wang,J., Li,W., Guan,L., Li,Q., Yang,H., Chen,P., Jiang,L., Guan,Y., Xin,X., Jiang,Y., Tian,G., Wang,X., Qiao,C., Li,C., Bu,Z. and Chen,H.
177080		Fuzhou City	25.724716	119.388034	Fujian Sheng	OFL_ISL_78866	HA: OFL340266 / NA: OFL340268 / MP: OFL340269 / NP: OFL340267 / NS: OFL340270 / PA: OFL340265 / PB1: OFL340264 / PB2: OFL340263	A/environment/Fujian/SC337/2013	A / H7N9	E1	2013-04-30		China / Fujian	National Avian Influenza Reference Laboratory, Harbin Veterinary Research Institute, 427 Maduan Street, Harbin, Heilongjiang 150001, China	Zhang,Q., Shi,J., Deng,G., Guo,J., Zeng,X., He,X., Kong,H., Gu,C., Li,X., Liu,J., Wang,G., Chen,Y., Liu,L., Liang,L., Li,Y., Fan,J., Wang,J., Li,W., Guan,L., Li,Q., Yang,H., Chen,P., Jiang,L., Guan,Y., Xin,X., Jiang,Y., Tian,G., Wang,X., Qiao,C., Li,C., Bu,Z. and Chen,H.
175545 and 175547 (but which one is which?)	175545	Jianshe road agricultural products market	33.78	114.52	Henan Sheng	OFL_ISL_78867	HA: OFL340274 / NA: OFL340276 / MP: OFL340277 / NP: OFL340275 / NS: OFL340278 / PA: OFL340273 / PB1: OFL340272 / PB2: OFL340271	A/environment/Henan/SC232/2013	A / H7N9	E1	2013-04-24	Environment	China / Henan Sheng	National Avian Influenza Reference Laboratory, Harbin Veterinary Research Institute, 427 Maduan Street, Harbin, Heilongjiang 150001, China	Zhang,Q., Shi,J., Deng,G., Guo,J., Zeng,X., He,X., Kong,H., Gu,C., Li,X., Liu,J., Wang,G., Chen,Y., Liu,L., Liang,L., Li,Y., Fan,J., Wang,J., Li,W., Guan,L., Li,Q., Yang,H., Chen,P., Jiang,L., Guan,Y., Xin,X., Jiang,Y., Tian,G., Wang,X., Qiao,C., Li,C., Bu,Z. and Chen,H.
	175547	Xiaotai agricultural products market	34.41	114.19	Henan Sheng	OFL_ISL_78868	HA: OFL340282 / NA: OFL340284 / MP: OFL340285 / NP: OFL340283 / NS: OFL340286 / PA: OFL340281 / PB1: OFL340280 / PB2: OFL340279	A/environment/Henan/SD429/2013	A / H7N9	E1	2013-04-24	Environment	China / Henan Sheng	National Avian Influenza Reference Laboratory, Harbin Veterinary Research Institute, 427 Maduan Street, Harbin, Heilongjiang 150001, China	Zhang,Q., Shi,J., Deng,G., Guo,J., Zeng,X., He,X., Kong,H., Gu,C., Li,X., Liu,J., Wang,G., Chen,Y., Liu,L., Liang,L., Li,Y., Fan,J., Wang,J., Li,W., Guan,L., Li,Q., Yang,H., Chen,P., Jiang,L., Guan,Y., Xin,X., Jiang,Y., Tian,G., Wang,X., Qiao,C., Li,C., Bu,Z. and Chen,H.
175696		Xingfulu market, Xuecheng, Zaozhuang City	34.795064	117.263164	Shandong Sheng	OFL_ISL_78869	HA: OFL340290 / NA: OFL340292 / MP: OFL340293 / NP: OFL340291 / NS: OFL340294 / PA: OFL340289 / PB1: OFL340288 / PB2: OFL340287	A/environment/Shandong/SD038/2013	A / H7N9	E1	2013-05-03	Environment	China / Shandong Sheng	National Avian Influenza Reference Laboratory, Harbin Veterinary Research Institute, 427 Maduan Street, Harbin, Heilongjiang 150001, China	Zhang,Q., Shi,J., Deng,G., Guo,J., Zeng,X., He,X., Kong,H., Gu,C., Li,X., Liu,J., Wang,G., Chen,Y., Liu,L., Liang,L., Li,Y., Fan,J., Wang,J., Li,W., Guan,L., Li,Q., Yang,H., Chen,P., Jiang,L., Guan,Y., Xin,X., Jiang,Y., Tian,G., Wang,X., Qiao,C., Li,C., Bu,Z. and Chen,H.
						OFL_ISL_78870	HA: OFL340298 / NA: OFL340300 / MP: OFL340301 / NP: OFL340299 / NS: OFL340302 / PA: OFL340297 / PB1: OFL340296 / PB2: OFL340295	A/environment/Shandong/SD039/2013	A / H7N9	E1	2013-05-03	Environment	China / Shandong Sheng	National Avian Influenza Reference Laboratory, Harbin Veterinary Research Institute, 427 Maduan Street, Harbin, Heilongjiang 150001, China	Zhang,Q., Shi,J., Deng,G., Guo,J., Zeng,X., He,X., Kong,H., Gu,C., Li,X., Liu,J., Wang,G., Chen,Y., Liu,L., Liang,L., Li,Y., Fan,J., Wang,J., Li,W., Guan,L., Li,Q., Yang,H., Chen,P., Jiang,L., Guan,Y., Xin,X., Jiang,Y., Tian,G., Wang,X., Qiao,C., Li,C., Bu,Z. and Chen,H.
						OFL_ISL_78871	HA: OFL340306 / NA: OFL340308 / MP: OFL340309 / NP: OFL340307 / NS: OFL340310 / PA: OFL340305 / PB1: OFL340304 / PB2: OFL340303	A/environment/Shandong/SD049/2013	A / H7N9	E1	2013-05-03	Environment	China / Shandong Sheng	National Avian Influenza Reference Laboratory, Harbin Veterinary Research Institute, 427 Maduan Street, Harbin, Heilongjiang 150001, China	Zhang,Q., Shi,J., Deng,G., Guo,J., Zeng,X., He,X., Kong,H., Gu,C., Li,X., Liu,J., Wang,G., Chen,Y., Liu,L., Liang,L., Li,Y., Fan,J., Wang,J., Li,W., Guan,L., Li,Q., Yang,H., Chen,P., Jiang,L., Guan,Y., Xin,X., Jiang,Y., Tian,G., Wang,X., Qiao,C., Li,C., Bu,Z. and Chen,H.
175315		Huhuai agriculturalproducts wholesalemarket	31.0	121.0	Shanghai Shi	OFL_ISL_78878	HA: OFL340362 / NA: OFL340364 / MP: OFL340365 / NP: OFL340363 / NS: OFL340366 / PA: OFL340361 / PB1: OFL340360 / PB2: OFL340359	A/pigeon/Shanghai/S1069/2013	A / H7N9	E1	2013-04-02	Other avian	China / Shanghai Shi	National Avian Influenza Reference Laboratory, Harbin Veterinary Research Institute, 427 Maduan Street, Harbin, Heilongjiang 150001, China	Zhang,Q., Shi,J., Deng,G., Guo,J., Zeng,X., He,X., Kong,H., Gu,C., Li,X., Liu,J., Wang,G., Chen,Y., Liu,L., Liang,L., Li,Y., Fan,J., Wang,J., Li,W., Guan,L., Li,Q., Yang,H., Chen,P., Jiang,L., Guan,Y., Xin,X., Jiang,Y., Tian,G., Wang,X., Qiao,C., Li,C., Bu,Z. and Chen,H.
175316		Fengzhuang market	31.1	121.3	Shanghai Shi	OFL_ISL_78879	HA: OFL340370 / NA: OFL340372 / MP: OFL340373 / NP: OFL340371 / NS: OFL340374 / PA: OFL340369 / PB1: OFL340368 / PB2: OFL340367	A/pigeon/Shanghai/S1421/2013	A / H7N9	E1	2013-04-03	Other avian	China / Shanghai Shi	National Avian Influenza Reference Laboratory, Harbin Veterinary Research Institute, 427 Maduan Street, Harbin, Heilongjiang 150001, China	Zhang,Q., Shi,J., Deng,G., Guo,J., Zeng,X., He,X., Kong,H., Gu,C., Li,X., Liu,J., Wang,G., Chen,Y., Liu,L., Liang,L., Li,Y., Fan,J., Wang,J., Li,W., Guan,L., Li,Q., Yang,H., Chen,P., Jiang,L., Guan,Y., Xin,X., Jiang,Y., Tian,G., Wang,X., Qiao,C., Li,C., Bu,Z. and Chen,H.
175316		Fengzhuang market	31.1	121.3	Shanghai Shi	OFL_ISL_78880	HA: OFL340378 / NA: OFL340380 / MP: OFL340381 / NP: OFL340379 / NS: OFL340382 / PA: OFL340377 / PB1: OFL340376 / PB2: OFL340375	A/pigeon/Shanghai/S1423/2013	A / H7N9	E1	2013-04-03	Other avian	China / Shanghai Shi	National Avian Influenza Reference Laboratory, Harbin Veterinary Research Institute, 427 Maduan Street, Harbin, Heilongjiang 150001, China	Zhang,Q., Shi,J., Deng,G., Guo,J., Zeng,X., He,X., Kong,H., Gu,C., Li,X., Liu,J., Wang,G., Chen,Y., Liu,L., Liang,L., Li,Y., Fan,J., Wang,J., Li,W., Guan,L., Li,Q., Yang,H., Chen,P., Jiang,L., Guan,Y., Xin,X., Jiang,Y., Tian,G., Wang,X., Qiao,C., Li,C., Bu,Z. and Chen,H.
175440		Huzhou	30.8661111	120.0963889	Zhejiang Sheng	EPI_ISL_139653		A/Zhejiang/2/2013			2013-04-03	Human	Asia / China / Zhejiang	Zhejiang Provincial Center for Disease Control and Prevention	Sun, Y; Zhang, YJ
175518		Hangzhou	30.2552778	120.1688889	Zhejiang Sheng	EPI_ISL_139652		A/Zhejiang/1/2013			2013-03-24	Human	Asia / China / Zhejiang	Zhejiang Provincial Center for Disease Control and Prevention	Sun, Y; Zhang, YJ
175455		Hangzhou	30.2552778	120.1688889	Zhejiang Sheng	OFL_ISL_76971	HA: OFL334225 / NA: OFL334226 / PB2: OFL334224	A/Hangzhou/3/2013			2013-04-02	Human	Asia / China / Zhejiang Province / Hangzhou	Microbiology Laboratory, Hangzhou Center for Disease Control and Prevention, Mingshi Road, Jianggan, Jianqiao, Hangzhou, Zhejiang 310021, China	Li,J., Yu,X., Pu,X., Xie,L., Sun,Y., Xiao,H., Wang,F., Din,H.,Wu,Y., Liu,D., Zhao,G., Liu,J. and Pan,J.
175295		Hangzhou City	30.274089	120.15507	Zhejiang Sheng	OFL_ISL_76970	HA: OFL334222 / NA: OFL334223 / PB2: OFL334221	A/Hangzhou/2/2013			2013-03-25	Human	Asia / China / Zhejiang Province / Hangzhou	Microbiology Laboratory, Hangzhou Center for Disease Control and Prevention, Mingshi Road, Jianggan, Jianqiao, Hangzhou, Zhejiang 310021, China	Li,J., Yu,X., Pu,X., Xie,L., Sun,Y., Xiao,H., Wang,F., Din,H.,Wu,Y., Liu,D., Zhao,G., Liu,J. and Pan,J.
175292		Hangzhou	30.2552778	120.1688889	Zhejiang Sheng	OFL_ISL_75808	HA: OFL329979 / NA: OFL329978 / MP: OFL331955 / NP: OFL334219 / NS: OFL334220 / PA: OFL334218 / PB1: OFL334217 / PB2: OFL334216	A/Hangzhou/1/2013			2013-03-24	Human	Asia / China / Zhejiang Province / Hangzhou	Microbiology Laboratory, Hangzhou Center for Disease Control and Prevention, Mingshi Road, Jianggan, Jianqiao, Hangzhou, Zhejiang 310021, China	Li,J., Yu,X., Pu,X., Xie,L., Sun,Y., Xiao,H., Wang,F., Din,H.,Wu,Y., Liu,D., Zhao,G., Liu,J. and Pan,J.
175276		Langya District	32.286945	118.298056	Anhui Sheng	EPI_ISL_138739		A/Anhui/1/2013			2013-03-20	Human	Asia / China / Anhui Province	WHO Chinese National Influenza Center	Yang, Lei
175275 (same entry as for EPI_ISL_138737)		Minhang District	31.083334	121.416667	Shanghai Shi	EPI_ISL_138738		A/Shanghai/2/2013			2013-03-05	Human	Asia / China / Shanghai Municipality	WHO Chinese National Influenza Center	Yang, Lei
175275		Minhang District	31.083334	121.416667	Shanghai Shi	EPI_ISL_138737		A/Shanghai/1/2013			2013-02-26	Human	Asia / China / Shanghai Municipality	WHO Chinese National Influenza Center	Yang, Lei
Not enough details to find a match						OFL_ISL_76964	HA: OFL334210 / NA: OFL334211 / MP: OFL334212 / NS: OFL334213	A/Fujian/1/2013	A / H7N9		2013-04-24	Human	China / Fujian
						OFL_ISL_77758	NP: OFL336510 / PA: OFL336509 / PB1: OFL336508 / PB2: OFL336507	A/Fujian/1/2013	A / H7N9	E1	2013-04-24	Human	China / Fujian
						OFL_ISL_78260	HA: OFL337788 / MP: OFL338457 / NP: OFL338458 / NS: OFL338459 / PA: OFL338460 / PB2: OFL338461	A/Nanchang/1/2013	A / H7N9		2013-04-24	Human	China
						OFL_ISL_77652	HA: OFL336332 / NA: OFL336334 / MP: OFL336335 / NP: OFL336333 / NS: OFL336336 / PA: OFL336331 / PB1: OFL336330 / PB2: OFL336329	A/Nanjing/1/2013	A / H7N9		2013-03-28	Human	China / Nanjing
						OFL_ISL_77389	HA: OFL334879	A/Shanghai/4655T/2013	A / H7N9		2013-02-26	Human	China / Shanghai Shi
						OFL_ISL_77390	HA: OFL334880 / PB2: OFL334882	A/Shanghai/4659T/2013	A / H7N9		2013-02-27	Human	China / Shanghai Shi
						OFL_ISL_76580	HA: OFL332916 / NA: OFL332914 / MP: OFL332911 / NP: OFL332909 / NS: OFL332915 / PA: OFL332910 / PB1: OFL332913 / PB2: OFL332912	A/Shanghai/4664T/2013	A / H7N9		2013-03-05	Human	China / Shanghai Shi
						OFL_ISL_77391	HA: OFL334881 / PB2: OFL334883	A/Shanghai/4665T/2013	A / H7N9		2013-03-05	Human	China / Shanghai Shi
						OFL_ISL_77832	NA: OFL336770	A/Shanghai/4700/2013	A / H7N9		2013-04-05	Human	China / Shanghai Shi
						OFL_ISL_77831	HA: OFL336766 / NA: OFL336779	A/Shanghai/4701T/2013	A / H7N9		2013-04-06	Human	China / Shanghai Shi
						OFL_ISL_77835	NA: OFL336774	A/Shanghai/4774T/2013	A / H7N9		2013-04-10	Human	China / Shanghai Shi
						OFL_ISL_77833	NA: OFL336772	A/Shanghai/4778T/2013	A / H7N9		2013-04-10	Human	China / Shanghai Shi
						OFL_ISL_77836	NA: OFL336775	A/Shanghai/4798T/2013	A / H7N9		2013-04-12	Human	China / Shanghai Shi
						OFL_ISL_77839	NA: OFL336778	A/Shanghai/4819T/2013	A / H7N9		2013-04-12	Human	China / Shanghai Shi
						OFL_ISL_77840	NA: OFL336780	A/Shanghai/4821T/2013	A / H7N9		2013-04-12	Human	China / Shanghai Shi
						OFL_ISL_77830	HA: OFL336765 / NA: OFL336771	A/Shanghai/4842T/2013	A / H7N9		2013-04-13	Human	China / Shanghai Shi
						OFL_ISL_77838	NA: OFL336777	A/Shanghai/4862T/2013	A / H7N9		2013-04-14	Human	China / Shanghai Shi
						OFL_ISL_77834	NA: OFL336773	A/Shanghai/4987T/2013	A / H7N9		2013-04-17	Human	China / Shanghai Shi
						OFL_ISL_77837	NA: OFL336776	A/Shanghai/5058T/2013	A / H7N9		2013-04-19	Human	China / Shanghai Shi
						OFL_ISL_77827	HA: OFL336762 / NA: OFL336767	A/Shanghai/5083T/2013	A / H7N9		2013-04-20	Human	China / Shanghai Shi
						OFL_ISL_77828	HA: OFL336763 / NA: OFL336768	A/Shanghai/5180T/2013	A / H7N9		2013-04-23	Human	China / Shanghai Shi
						OFL_ISL_77829	HA: OFL336764 / NA: OFL336769	A/Shanghai/5240T/2013	A / H7N9		2013-04-25	Human	China / Shanghai Shi
						OFL_ISL_76130	HA: OFL331479 / NA: OFL331481 / MP: OFL331482 / NP: OFL331480 / NS: OFL331483 / PA: OFL331478 / PB1: OFL331484 / PB2: OFL331485	A/Zhejiang/DTID-ZJU01/2013	A / H7N9		2013-04-03	Human	China / Zhejiang Sheng
						OFL_ISL_77754	HA: OFL336480 / NA: OFL336477 / MP: OFL336481 / NP: OFL336475 / NS: OFL336479 / PA: OFL336476 / PB1: OFL336478 / PB2: OFL336482	A/Zhejiang/HZ1/2013	A / H7N9		2013-04-00	Human	China / Zhejiang Sheng
Matches with 175423 but only 1 chicken was positive in Jiangsu on that date						OFL_ISL_78846	HA: OFL340106 / NA: OFL340108 / MP: OFL340109 / NP: OFL340107 / NS: OFL340110 / PA: OFL340105 / PB1: OFL340104 / PB2: OFL340103	A/chicken/Jiangsu/S002/2013	A / H7N9	E1	2013-04-16	Gallus gallus	China / Nanjing / Jiangsu Sheng
							HA: OFL340114 / NA: OFL340116 / MP: OFL340117 / NP: OFL340115 / NS: OFL340118 / PA: OFL340113 / PB1: OFL340112 / PB2: OFL340111	A/chicken/Jiangsu/SC035/2013	A / H7N9	E1	2013-04-16		China / Nanjing / Jiangsu Sheng
							HA: OFL340122 / NA: OFL340124 / MP: OFL340125 / NP: OFL340123 / NS: OFL340126 / PA: OFL340121 / PB1: OFL340120 / PB2: OFL340119	A/chicken/Jiangsu/SC099/2013	A / H7N9	E1	2013-04-16		China / Nanjing / Jiangsu Sheng
							HA: OFL340130 / NA: OFL340132 / MP: OFL340133 / NP: OFL340131 / NS: OFL340134 / PA: OFL340129 / PB1: OFL340128 / PB2: OFL340127	A/chicken/Jiangsu/SC537/2013	A / H7N9	E1	2013-04-16		China / Nanjing / Jiangsu Sheng
Can match with both 175315, 175316 and 175317						OFL_ISL_78851	HA: OFL340146 / NA: OFL340148 / MP: OFL340149 / NP: OFL340147 / NS: OFL340150 / PA: OFL340145 / PB1: OFL340144 / PB2: OFL340143	A/chicken/Shanghai/S1053/2013	A / H7N9	E1	2013-04-03	Gallus gallus	China / Shanghai Shi
						OFL_ISL_78852	HA: OFL340154 / NA: OFL340156 / MP: OFL340157 / NP: OFL340155 / NS: OFL340158 / PA: OFL340153 / PB1: OFL340152 / PB2: OFL340151	A/chicken/Shanghai/S1055/2013	A / H7N9	E1	2013-04-03	Gallus gallus	China / Shanghai Shi
						OFL_ISL_78853	HA: OFL340162 / NA: OFL340164 / MP: OFL340165 / NP: OFL340163 / NS: OFL340166 / PA: OFL340161 / PB1: OFL340160 / PB2: OFL340159	A/chicken/Shanghai/S1076/2013	A / H7N9	E1	2013-04-03	Gallus gallus	China / Shanghai Shi
						OFL_ISL_78854	HA: OFL340170 / NA: OFL340172 / MP: OFL340173 / NP: OFL340171 / NS: OFL340174 / PA: OFL340169 / PB1: OFL340168 / PB2: OFL340167	A/chicken/Shanghai/S1077/2013	A / H7N9	E1	2013-04-03	Gallus gallus	China / Shanghai Shi
						OFL_ISL_78855	HA: OFL340178 / NA: OFL340180 / MP: OFL340181 / NP: OFL340179 / NS: OFL340182 / PA: OFL340177 / PB1: OFL340176 / PB2: OFL340175	A/chicken/Shanghai/S1078/2013	A / H7N9	E1	2013-04-03	Gallus gallus	China / Shanghai Shi
						OFL_ISL_78856	HA: OFL340186 / NA: OFL340188 / MP: OFL340189 / NP: OFL340187 / NS: OFL340190 / PA: OFL340185 / PB1: OFL340184 / PB2: OFL340183	A/chicken/Shanghai/S1079/2013	A / H7N9	E1	2013-04-03	Gallus gallus	China / Shanghai Shi
						OFL_ISL_78857	HA: OFL340194 / NA: OFL340196 / MP: OFL340197 / NP: OFL340195 / NS: OFL340198 / PA: OFL340193 / PB1: OFL340192 / PB2: OFL340191	A/chicken/Shanghai/S1080/2013	A / H7N9	E1	2013-04-03	Gallus gallus	China / Shanghai Shi
						OFL_ISL_78858	HA: OFL340202 / NA: OFL340204 / MP: OFL340205 / NP: OFL340203 / NS: OFL340206 / PA: OFL340201 / PB1: OFL340200 / PB2: OFL340199	A/chicken/Shanghai/S1358/2013	A / H7N9	E1	2013-04-03	Gallus gallus	China / Shanghai Shi
						OFL_ISL_78859	HA: OFL340210 / NA: OFL340212 / MP: OFL340213 / NP: OFL340211 / NS: OFL340214 / PA: OFL340209 / PB1: OFL340208 / PB2: OFL340207	A/chicken/Shanghai/S1410/2013	A / H7N9	E1	2013-04-03	Gallus gallus	China / Shanghai Shi
						OFL_ISL_78860	HA: OFL340218 / NA: OFL340220 / MP: OFL340221 / NP: OFL340219 / NS: OFL340222 / PA: OFL340217 / PB1: OFL340216 / PB2: OFL340215	A/chicken/Shanghai/S1413/2013	A / H7N9	E1	2013-04-03	Gallus gallus	China / Shanghai Shi
175424, 175586 or 175422						OFL_ISL_76131	HA: OFL331494 / NA: OFL331492 / MP: OFL331491 / NP: OFL331493 / NS: OFL331490 / PA: OFL331495 / PB1: OFL331496 / PB2: OFL331497	A/chicken/Zhejiang/DTID-ZJU01/2013	A / H7N9		2013-04-00	Gallus gallus	China / Zhejiang Sheng
175424 or 175422						OFL_ISL_78862	HA: OFL340234 / NA: OFL340236 / MP: OFL340237 / NP: OFL340235 / NS: OFL340238 / PA: OFL340233 / PB1: OFL340232 / PB2: OFL340231	A/chicken/Zhejiang/SD019/2013	A / H7N9	E1	2013-04-11	Gallus gallus	China / Zhejiang Sheng
						OFL_ISL_78863	HA: OFL340242 / NA: OFL340244 / MP: OFL340245 / NP: OFL340243 / NS: OFL340246 / PA: OFL340241 / PB1: OFL340240 / PB2: OFL340239	A/chicken/Zhejiang/SD033/2013	A / H7N9	E1	2013-04-11	Gallus gallus	China / Zhejiang Sheng
Can match with both 175315, 175316 and 175317						OFL_ISL_78872	HA: OFL340314 / NA: OFL340316 / MP: OFL340317 / NP: OFL340315 / NS: OFL340318 / PA: OFL340313 / PB1: OFL340312 / PB2: OFL340311	A/environment/Shanghai/S1088/2013	A / H7N9	E1	2013-04-03	Environment	China / Shanghai Shi
						OFL_ISL_78873	HA: OFL340322 / NA: OFL340324 / MP: OFL340325 / NP: OFL340323 / NS: OFL340326 / PA: OFL340321 / PB1: OFL340320 / PB2: OFL340319	A/environment/Shanghai/S1436/2013	A / H7N9	E1	2013-04-03	Environment	China / Shanghai Shi
						OFL_ISL_78874	HA: OFL340330 / NA: OFL340332 / MP: OFL340333 / NP: OFL340331 / NS: OFL340334 / PA: OFL340329 / PB1: OFL340328 / PB2: OFL340327	A/environment/Shanghai/S1437/2013	A / H7N9	E1	2013-04-03	Environment	China / Shanghai Shi
						OFL_ISL_78875	HA: OFL340338 / NA: OFL340340 / MP: OFL340341 / NP: OFL340339 / NS: OFL340342 / PA: OFL340337 / PB1: OFL340336 / PB2: OFL340335	A/environment/Shanghai/S1438/2013	A / H7N9	E1	2013-04-03	Environment	China / Shanghai Shi
						OFL_ISL_78876	HA: OFL340346 / NA: OFL340348 / MP: OFL340349 / NP: OFL340347 / NS: OFL340350 / PA: OFL340345 / PB1: OFL340344 / PB2: OFL340343	A/environment/Shanghai/S1439/2013	A / H7N9	E1	2013-04-03	Environment	China / Shanghai Shi
3 cases can match these data (175336, 175337, 175338)						EPI_ISL_139496		A/chicken/Jiangsu/K89/2013			2013-04-01	Chicken	Asia / China / Jiangsu Provice
3 cases can match these data (175336, 175337, 175338)						EPI_ISL_139495		A/chicken/Jiangsu/K27/2013			2013-04-01	Chicken	Asia / China / Jiangsu Provice
								Perfect match
								Several empres-i entries can match the data
