# Supplementary material for: Modelling the species jump: towards assessing the risk of human infection from novel avian influenzas
Source: R Soc Open Sci. 2015 Sep 9;2(9):150173. doi: 10.1098/rsos.150173 (PMC4593676; doi:10.1098/rsos.150173)
Supplement: Final country surveillance.csv - Provides the AI surveillance type for each country as used in the model. [file rsos150173supp4.csv]

COUNTRY	HPAI	V3		G means passive surveillance for HPAI
1	Armenia	G		T means active surveillance for either HPAI or LPAI
2	Azerbaijan	B		B means both
3	Georgia	G
4	Kazakhstan	G		screening' from FLURISK survey --> T
5	Kyrgyzstan	B		general' from FLURISK survey --> G
6	Russian Federation	B
7	Tajikistan	T
8	Turmenistan	NS
9	Uzbekistan	NS
10	Albania	G
11	Andorra	G
12	Austria	B
13	Belarus	B
14	Belgium	B
15	Bosnia and Herzegovina	T
16	Bulgaria	T
17	Croatia	B
18	Cyprus	B
19	Czech Republic	T
20	Denmark	B
21	Estonia	G
22	Faroe Island	NS
23	Finland	B
24	France	B
25	Germany	G
26	Greece	B
27	Holy See	NS
28	Hungary	B
29	Iceland	B
30	Ireland	B
31	Isle of Man	B
32	Italy	B
33	Latvia	T
34	Liechtenstein	B
35	Lithuania	B
36	Luxembourg	NS
37	Macedonia,The Fmr Yug Rp	B
38	Malta	B
39	Moldova, Republic of	G
40	Monaco	NS
41	Netherlands	B
42	Norway	B
43	Poland	B
44	Portugal	B
45	Romania	G
46	San Marino	NS
47	Serbia and Montenegro	B
48	Slovakia	T
49	Slovenia	G
50	Spain	B
199	Spain	B
51	Svalbard Island	NS
52	Sweden	B
53	Switzerland	B
54	Ukraine	B
55	United Kingdom	B
56	Australia	G
57	New Caledonia	B
58	New Zealand	B
59	Norfolk Island	NS
60	PAPUA NEW GUINEA	B
61	Solomon islands	NS
62	Vanuatu	NS
63	AFGHANISTAN	NS
64	Bahrain	G
65	IRAN ISLAMIC REP OF	B
66	IRAQ	B
67	ISRAEL	B
68	Jordan	G
69	KUWAIT	B
70	LEBANON	B
71	No man land (Israel)	NS
72	Oman	G
73	Palestine	T
74	QATAR	T
75	SAUDI ARABIA	B
76	Syrian Arab Republic	B
77	TURKEY	B
78	UNITED ARAB EMIRATES	B
79	YEMEN	B
80	BHUTAN	B
81	BRUNEI DARUSSALAM	G
82	Bangladesh	B
83	CAMBODIA	G
84	China mainland	T
85	INDIA	G
86	INDONESIA	G
87	JAPAN	B
88	KOREA DEM PEOPLES REP	T
89	KOREA REPUBLIC OF	B
90	LAOS	B
91	MALAYSIA	G
92	MYANMAR	G
93	Maldives	NS
94	Mongolia	T
95	NEPAL	B
96	Pakistan	T
97	Philippines	B
98	Singapore	B
99	Sri Lanka	B
100	THAILAND	B
101	TIMOR_LESTE	NS
102	VIET NAM	G
103	Argentina	B
104	Bolivia	B
105	Brazil	B
106	Chile	B
107	Colombia	G
108	Ecuador	B
109	Falkland Islands (Malvinas)	NS
110	French Guiana	T
111	Guyana	G
112	Peru	NS
113	Paraguay	T
114	Suriname	NS
115	Uruguay	B
116	Venezuela	G
117	Netherlands Antilles	NS
118	Antigua and Barbuda	NS
119	Bahamas	NS
120	Belize	B
121	Bermuda	NS
122	Barbados	B
123	Canada	B
124	Costa Rica	B
125	Cuba	NS
126	Cayman Islands	NS
127	Dominica	NS
128	Dominican Republic	G
129	Guadeloupe	T
130	Grenada	NS
131	Guatemala	G
132	Honduras	T
133	Haiti	G
134	Jamaica	G
135	Saint Kitts and Nevis	NS
136	Saint Lucia	NS
137	Mexico	T
138	Montserrat	NS
139	Martinique	T
140	Nicaragua	T
141	Panama	G
142	Puerto Rico	NS
143	El Salvador	B
144	Miquelon	NS
145	Turks and Caicos islands	NS
146	Trinidad and Tobago	G
147	United States of America	B
148	Saint Vincent and the Grenadines	NS
149	British Virgin Islands	NS
150	United States Virgin Islands	NS
151	Algeria	B
152	Angola	G
153	Benin	G
154	Botswana	B
155	Burkina Faso	B
156	Burundi	NS
157	Cameroon	G
158	Cape Verde	NS
159	Central African Republic	NS
160	Chad	NS
161	Comoros	NS
162	Congo, Dem Republic of	NS
163	Congo, Republic of	B
164	Cote d' Ivoire	G
165	Djibouti	NS
166	Egypt	B
167	Equatorial Guinea	G
168	Eritrea	G
169	Ethiopia	B
170	Gabon	B
171	Gambia	NS
172	Ghana	B
173	Guinea	NS
174	Guinea Bissau	B
175	Kenya	B
176	Lesotho	B
177	Liberia	NS
178	Lybian Arab Jamahiriya	NS
179	Madagascar	G
180	Malawi	G
181	Mali	NS
182	Mauritania	G
183	Mauritius	NS
184	Mayotte	NS
185	Morocco	B
186	Mozambique	B
187	Namibia	T
188	Niger	G
189	Nigeria	B
190	Reunion	T
191	Rwanda	T
192	Saint Helena	NS
193	Sao Tome and Principe	G
194	Senegal	B
195	Seychelles	G
196	Sierra Leone	G
197	Somalia	NS
198	South Africa	T
200	Sudan	B
201	Swaziland	G
202	Tanzania, United Rep of	B
203	Togo	T
204	Tunisia	B
205	Uganda	B
206	Western Sahara	NS
207	Zambia	G
208	Zimbabwe	B
