# Supplementary material for: Modelling the species jump: towards assessing the risk of human infection from novel avian influenzas
Source: R Soc Open Sci. 2015 Sep 9;2(9):150173. doi: 10.1098/rsos.150173 (PMC4593676; doi:10.1098/rsos.150173)
Supplement: Results.zip [file rsos150173supp5.zip]

Archive with 16 entries (13 files):
- documents-export-2015-06-27/
- documents-export-2015-06-27/Wraster001Clade1.tif
- __MACOSX/
- __MACOSX/documents-export-2015-06-27/
- __MACOSX/documents-export-2015-06-27/._Wraster001Clade1.tif
- documents-export-2015-06-27/Wraster025Clade1.tif
- __MACOSX/documents-export-2015-06-27/._Wraster025Clade1.tif
- documents-export-2015-06-27/Wraster050Clade1.tif
- __MACOSX/documents-export-2015-06-27/._Wraster050Clade1.tif
- documents-export-2015-06-27/Wraster050Clade2.tif
- __MACOSX/documents-export-2015-06-27/._Wraster050Clade2.tif
- documents-export-2015-06-27/Wraster075Clade1.tif
- __MACOSX/documents-export-2015-06-27/._Wraster075Clade1.tif
- documents-export-2015-06-27/Wraster099Clade1.tif
- __MACOSX/documents-export-2015-06-27/._Wraster099Clade1.tif
- __MACOSX/._documents-export-2015-06-27
